# Supplementary material for: The Module WmABF1‐1‐WmMYB111 Manipulates the Leaf Senescence of Welwitschia by Integrative Regulation of Abscisic Acid Biosynthesis, Chlorophyll Degradation and Nitrogen Transportation
Source: Plant Biotechnol J. 2025 Aug 13;23(12):5369–86. doi: 10.1111/pbi.70290 (PMC12665073; doi:10.1111/pbi.70290)
Supplement: Supplementary file 1 — Appendix S1: pbi70290‐sup‐0001‐supinfo.zip. [file PBI-23-5369-s001.zip]

Archive with 2 entries (2 files):
- 4. Supplementary Figures &amp; Tables.docx
- 5. Source Data.xls
