# Supplementary material for: The Module WmABF1‐1‐WmMYB111 Manipulates the Leaf Senescence of Welwitschia by Integrative Regulation of Abscisic Acid Biosynthesis, Chlorophyll Degradation and Nitrogen Transportation
Source: Plant Biotechnol J. 2025 Aug 13;23(12):5369–86. doi: 10.1111/pbi.70290 (PMC12665073; doi:10.1111/pbi.70290)
Supplement: Supplementary file 1 — Appendix S1: pbi70290‐sup‐0001‐supinfo.zip. [file PBI-23-5369-s001.zip › 5. Source Data.xls]

## Sheet: Fig. 1
Figure 1c					Figure 1c-analysis
ABA content (ng·g-1 F.W.)	1	2	3		Groups	P-Value
S1	53.5	45.9	56.2			ABA content (ng·g-1 F.W.)	Ion leakage rate (%)	Chlorophyll content (mg·g-1)
S2	23.7	24.3	22.5		S2-S1	8e-07	0.679656	0.10054
S3	14.6	15.5	16.4		S3-S1	1e-07	1e-07	0.000102
S4	18	17.1	16.3		S4-S1	1e-07	0	0.000165
S5	14.7	13.5	15.6		S5-S1	0	0	5.4e-05
S6	55.8	65.1	59.7		S6-S1	0.0460615	0	0
					S3-S2	0.0578592	2e-07	0.0085998
Ion leakage rate (%)	1	2	3		S4-S2	0.169692	0	0.0155673
S1	14.4682	15.2598	14.0724		S5-S2	0.0311748	0	0.0038693
S2	15.059	16.0029	16.8252		S6-S2	0	0	0
S3	28.8465	26.7484	28.317		S4-S3	0.982358	6.67e-05	0.999066
S4	33.9894	35.5783	35.44		S5-S3	0.998871	0	0.995843
S5	67.9708	66.0494	68.975		S6-S3	0	0	1.8e-06
S6	74.3363	76.7007	77.1256		S5-S4	0.896751	0	0.954044
					S6-S4	0	0	1.2e-06
Chlorophyll content (mg·g-1)	1	2	3		S6-S5	0	1.09e-05	2.9e-06
S1	4.28822	4.02882	3.75255
S2	3.86779	3.53462	3.43916
S3	3.03632	3.00113	2.96159
S4	3.10889	3.06308	2.97509
S5	3.02764	2.91422	2.85431
S6	1.70857	1.42628	1.32925
Figure 1d															Figure 1d-analysis
WmNCED3	1	2	3		WmSEN1	1	2	3		WmNYE1	1	2	3		Groups	P-Value						Groups	P-Value						Groups	P-Value
S1	1.02389	1	0.976107		S1	0.87876	1.22505	0.896189		S1	1.04376	0.956051	1.00019			WmNCED3	WmNCED4-1	WmNCED6	WmCCD7	WmNCED9			WmSEN1	WmSEN2	WmSEN4	WmSAG20	WmSAG113			WmNYE1	WmPAO1-1	WmPAO1-2	WmPAO2-1	WmPAO2-2
S2	0.357897	0.498101	0.485182		S2	1.19821	1.17369	1.2036		S2	0.821322	0.553915	0.741067		S2-S1	0.999958	0.999991	0.999999	1	0.999936		S2-S1	0.227671	0.678711	0.589826	0.0652062	0.504753		S2-S1	0.302322	0.999997	0.999971	0.999996	0.996602
S3	0.406986	0.256147	0.392544		S3	1.13262	1.10106	1.16059		S3	1.0018	0.844061	0.996294		S3-S1	0.999908	0.999825	0.99999	0.999984	0.999937		S3-S1	0.585279	0.100149	1	0.891327	0.99408		S3-S1	0.998436	0.550345	0.999989	0.999992	0.999999
S4	0.651303	0.715407	0.501111		S4	1.32058	1.14231	1.15017		S4	1.71017	1.65557	1.6601		S4-S1	0.999994	0.999999	0.993729	1	1		S4-S1	0.180211	0.537208	0.419021	1.67e-05	0.172721		S4-S1	0.0029503	0.130195	0.953147	0.999945	0.915594
S5	0.299702	0.263472	0.330233		S5	1.37863	1.28153	1.23272		S5	2.62501	3.05228	2.79696		S5-S1	0.999864	0.140851	0.999992	0.999999	0.688881		S5-S1	0.0265579	1	0.113536	0	0.51052		S5-S1	1e-07	3.2e-06	0.081229	4e-07	3e-07
S6	54.7631	42.2811	59.3668		S6	4.52596	4.61711	4.54572		S6	10.2801	10.0956	10.6655		S6-S1	0	0	0	0	0		S6-S1	0	0	0.00437	0	0		S6-S1	0	0	0	0	1e-07
WmNCED4-1	1	2	3		WmSEN2	1	2	3		WmPAO1-1	1	2	3		S3-S2	1	0.999997	1	0.999993	1		S3-S2	0.969704	0.697901	0.623655	0.32653	0.796061		S3-S2	0.493523	0.490761	1	0.999817	0.998822
S1	0.842748	1.01916	1.13809		S1	0.908936	1.14668	0.944385		S1	0.815626	1.09072	1.09365		S4-S2	1	0.999901	0.988105	1	0.999988		S4-S2	0.999982	0.999836	0.999493	0.0012988	0.962013		S4-S2	0.0001131	0.109828	0.982327	0.99946	0.701711
S2	0.869314	0.530536	0.677493		S2	0.84798	0.8394	0.905777		S2	1.15753	0.471318	0.798566		S5-S2	1	0.113266	0.99992	1	0.571887		S5-S2	0.765666	0.668542	0.0073239	1e-07	1		S5-S2	0	2.9e-06	0.0608691	4e-07	2e-07
S3	0.413931	0.410546	0.49417		S3	0.735261	0.693206	0.767163		S3	2.38331	5.34573	4.43983		S6-S2	0	0	0	0	0		S6-S2	0	0	0.0003486	1e-07	0		S6-S2	0	0	0	0	1e-07
S4	1.03173	1.00777	1.53402		S4	0.791507	0.849259	0.884637		S4	7.25938	5.19404	5.41796		S4-S3	0.999999	0.999269	0.98199	0.999938	0.999988		S4-S3	0.935148	0.82676	0.449436	6.14e-05	0.362699		S4-S3	0.0015792	0.886516	0.978422	1	0.882625
S5	6.52851	6.59369	8.14535		S5	1.02712	1.14563	0.83215		S5	19.8952	19.2373	18.7999		S5-S3	1	0.0943737	0.99973	1	0.57241		S5-S3	0.354869	0.0972882	0.103291	0	0.801229		S5-S3	1e-07	2.23e-05	0.0641449	5e-07	3e-07
S6	63.3458	65.0115	52.7809		S6	4.33383	4.45862	4.12417		S6	37.5234	27.5846	32.3673		S6-S3	0	0	0	0	0		S6-S3	0	0	0.0039704	0	0		S6-S3	0	0	0	0	1e-07
WmNCED6	1	2	3		WmSEN4	1	2	3		WmPAO1-2	1	2	3		S5-S4	0.999997	0.160871	0.998377	0.999991	0.656057		S5-S4	0.842369	0.527146	0.0043834	2.93e-05	0.959946		S5-S4	2.04e-05	8.55e-05	0.0197619	5e-07	7e-07
S1	0.99921	1	1.00079		S1	1.0468	0.879705	1.0735		S1	1.14675	0.900156	0.953099		S6-S4	0	0	0	0	0		S6-S4	0	0	0.0002236	3.14e-05	0		S6-S4	0	1e-07	0	0	2e-07
S2	0.826994	0.766552	0.61193		S2	0.656559	0.775821	0.820695		S2	0.799603	0.868353	0.822447		S6-S5	0	0	0	0	0		S6-S5	0	0	0.418066	1	0		S6-S5	0	9.73e-05	0	0	0.82373
S3	0.598586	0.414335	0.598197		S3	0.99155	1.01279	0.968879		S3	0.492894	1.43495	0.654629
S4	2.5937	2.54286	3.08578		S4	0.665914	0.680089	0.765166		S4	0.242068	0.111382	0.186816
S5	1.25819	1.78074	1.27137		S5	1.43618	1.50973	1.35579		S5	3.5732	3.29299	5.08316
S6	73.0555	63.6772	53.3811		S6	1.30895	2.15657	1.72586		S6	18.5017	20.2121	23.8008
WmCCD7	1	2	3		WmSAG20	1	2	3		WmPAO2-1	1	2	3
S1	1	0.976134	1.02387		S1	0.858693	0.972462	1.16885		S1	1.17346	1.06336	0.763181
S2	0.841558	1.27099	0.686244		S2	1.17577	1.33819	1.34273		S2	0.996642	0.770074	0.665422
S3	0.787582	0.680694	0.21134		S3	1.12104	1.02584	1.13447		S3	0.719149	1.4492	1.48883
S4	1.0667	1.15222	1.18886		S4	1.79787	1.74916	1.80283		S4	1.81175	0.406932	1.74257
S5	0.323871	1.46475	0.449228		S5	2.54356	2.54543	2.48635		S5	19.0172	18.2815	25.3514
S6	50.765	35.2318	48.827		S6	2.49999	2.7096	2.35068		S6	49.8528	44.6477	45.8314
WmNCED9	1	2	3		WmSAG113	1	2	3		WmPAO2-2	1	2	3
S1	0.953638	1.23863	0.807735		S1	1.08153	0.977163	0.94131		S1	1.02094	1.07031	0.90875
S2	0.394998	0.543782	0.394489		S2	2.15808	1.1962	1.70393		S2	0.698449	0.8985	0.668078
S3	0.45955	0.458524	0.422658		S3	1.22214	1.18492	1.19437		S3	0.882933	0.95762	1.01211
S4	0.78934	0.981402	0.758213		S4	1.73025	2.28201	1.96552		S4	1.5433	1.47371	1.53502
S5	4.85274	6.20554	3.91226		S5	1.70361	1.60476	1.73788		S5	8.54202	7.59991	7.10105
S6	117.159	133.122	127.182		S6	10.0567	10.8146	8.83168		S6	8.40538	6.98398	9.76999

## Sheet: Fig .2
Figure 2b
TRV (0d)	1	2	3		TRV (10d)	1	2	3		TRV (20d)	1	2	3
green	15	14	15		green	1	2	2		green	0	0	0
green/yellow	1	2	1		green/yellow	15	13	14		green/yellow	0	1	2
yellow	0	0	0		yellow	0	1	0		yellow	16	15	14
TRV-WmNCED6(0d)	1	2	3		TRV-WmNCED6(10d)	1	2	3		TRV-WmNCED6(20d)	1	2	3
green	16	15	15		green	13	14	15		green	3	3	4
green/yellow	0	1	1		green/yellow	3	2	1		green/yellow	8	6	5
yellow	0	0	0		yellow	0	0	0		yellow	5	7	7
TRV-WmNCED9(0d)	1	2	3		TRV-WmNCED9(10d)	1	2	3		TRV-WmNCED9(20d)	1	2	3
green	16	15	14		green	14	12	14		green	1	2	1
green/yellow	0	1	2		green/yellow	2	4	2		green/yellow	7	7	6
yellow	0	0	0		yellow	0	0	0		yellow	8	7	9
Figure 2c						Figure 2d
ABA content (ng·g-1 F.W.)	1	2	3	P-Value		WmSEN1	1	2	3	P-Value
TRV (0d)	1.2	1.3	1.5			TRV (0d)	0.895385	1.08678	1.01784
TRV-WmNCED6(0d)	1.2	1	1.3	0.252401		TRV-WmNCED6(0d)	0.900813	0.858539	0.827829	0.0829449
TRV-WmNCED9 (0d)	1.3	1.2	1.4	0.398875		TRV-WmNCED9 (0d)	0.913105	0.819358	0.953644	0.202182
TRV (10d)	1.9	2.1	2.3			TRV (5d)	5.71258	4.57599	4.49076
TRV-WmNCED6(10d)	1.3	1.5	1.5	0.00749043		TRV-WmNCED6(5d)	0.874518	1.11351	1.0943	0.000627867
TRV-WmNCED9 (10d)	1.4	1.6	1.8	0.0375901		TRV-WmNCED9 (5d)	2.42943	1.96408	2.10441	0.00270655
TRV (20d)	2.2	2.5	2.4			TRV (10d)	34.3936	28.8114	31.2109
TRV-WmNCED6(20d)	1.5	1.7	1.9	0.0101197		TRV-WmNCED6(10d)	3.54392	2.49947	2.79593	6.51149e-05
TRV-WmNCED9 (20d)	1.7	2	2.1	0.0438145		TRV-WmNCED9 (10d)	3.58735	2.81329	2.85664	6.47744e-05
Ion leakage rate (%)	1	2	3	P-Value		WmSEN2	1	2	3	P-Value
TRV (0d)	9.66689	9.63918	9.69154			TRV (0d)	0.982034	0.929157	1.08881
TRV-WmNCED6 (0d)	9.21241	9.32118	9.24129	0.00034221		TRV-WmNCED6(0d)	1.02516	0.96854	0.856773	0.505413
TRV-WmNCED9 (0d)	9.12812	9.18407	9.3996	0.00700927		TRV-WmNCED9 (0d)	0.985076	1.06787	0.804058	0.627928
TRV (5d)	25.651	25.5346	23.1113			TRV (5d)	3.07239	3.1251	3.22427
TRV-WmNCED6 (5d)	14.3177	14.2762	14.3446	0.000226764		TRV-WmNCED6(5d)	0.496373	0.551708	0.498039	6.74034e-07
TRV-WmNCED9 (5d)	16.4292	16.417	16.5213	0.000555558		TRV-WmNCED9 (5d)	1.84787	2.07261	1.51017	0.00142048
TRV (10d)	52.2388	52.0908	48.1029			TRV (10d)	26.4298	26.974	23.3507
TRV-WmNCED6 (10d)	30.481	31.1808	31.4239	0.000139095		TRV-WmNCED6(10d)	4.59796	4.72908	4.22726	5.01148e-05
TRV-WmNCED9 (10d)	41.2214	42.028	41.0248	0.00250088		TRV-WmNCED9 (10d)	2.78259	2.86399	1.67468	4.14096e-05
TRV (15d)	68.8232	70.364	68.6647
TRV-WmNCED6 (15d)	50.5957	48.9242	50.978	2.12024e-05		WmPAO1-1	1	2	3	P-Value
TRV-WmNCED9 (15d)	52.55	52.7841	52.8217	7.16445e-06		TRV (0d)	1.10967	1.09236	0.797971
TRV (20d)	95.0419	94.0226	96.1905			TRV-WmNCED6(0d)	1.14136	0.976643	1.08212	0.583564
TRV-WmNCED6 (20d)	62.7952	61.9285	61.6029	1.36084e-06		TRV-WmNCED9 (0d)	0.877628	0.848048	1.0752	0.620129
TRV-WmNCED9 (20d)	75.9401	70.2951	72.5629	0.000227042		TRV (5d)	4.59092	5.34311	6.16073
						TRV-WmNCED6(5d)	1.88428	1.62199	2.5174	0.003081
Chlorophyll content (mg·g-1)	1	2	3	P-Value		TRV-WmNCED9 (5d)	2.27225	2.84254	3.61191	0.0146659
TRV (0d)	3.44084	3.42843	3.37853			TRV (10d)	22.3226	24.3698	21.817
TRV-WmNCED6 (0d)	3.46664	3.40505	3.4752	0.320809		TRV-WmNCED6(10d)	5.36459	5.23162	4.28575	3.03797e-05
TRV-WmNCED9 (0d)	3.39938	3.45868	3.44723	0.506821		TRV-WmNCED9 (10d)	8.14137	13.19	11.6512	0.00216212
TRV (5d)	2.94098	3.01318	3.02439
TRV-WmNCED6 (5d)	3.40348	3.49268	3.41143	0.000331319		WmPAO2-1	1	2	3	P-Value
TRV-WmNCED9 (5d)	3.34105	3.44712	3.35395	0.000794372		TRV (0d)	0.791485	1.01493	1.19359
TRV (10d)	2.6676	2.77403	2.69098			TRV-WmNCED6(0d)	1.08551	0.867554	0.88716	0.714435
TRV-WmNCED6 (10d)	3.10431	3.14577	3.17374	0.000349031		TRV-WmNCED9 (0d)	0.857463	0.802501	0.894342	0.281119
TRV-WmNCED9 (10d)	3.12938	3.16108	3.17156	0.000216532		TRV (5d)	4.5751	4.15148	4.33011
TRV (15d)	2.23378	2.19509	2.13459			TRV-WmNCED6(5d)	1.03461	0.641818	0.798457	3.01705e-05
TRV-WmNCED6 (15d)	2.89649	2.53175	2.54249	0.01901		TRV-WmNCED9 (5d)	1.29285	0.934591	0.835527	5.63902e-05
TRV-WmNCED9 (15d)	2.80476	2.61396	2.97025	0.00470615		TRV (10d)	27.1099	21.9385	22.1584
TRV (20d)	1.93522	1.904	1.87773			TRV-WmNCED6(10d)	14.5707	11.5534	15.95	0.0103418
TRV-WmNCED6 (20d)	2.47956	2.45135	2.51235	1.86178e-05		TRV-WmNCED9 (10d)	2.35278	1.8336	1.37707	0.000215819
TRV-WmNCED9 (20d)	2.47799	2.4481	2.46196	7.60876e-06
Figure 2e
Fv/Fm ratio	1	2	3	4	P-Value
Col-0	0.577	0.518	0.554	0.542
35S:WmNCED6#1	0.403	0.334	0.355	0.316	0.000125501
35S:WmNCED6#2	0.414	0.408	0.453	0.392	0.000327299
Fv/Fm ratio	1	2	3	4	P-Value
Col-0	0.5	0.509	0.496	0.473
35S:WmNCED9#1	0.389	0.302	0.355	0.321	0.000314568
35S:WmNCED9#2	0.327	0.264	0.242	0.287	3.57112e-05

## Sheet: Fig. 3
Figure 3a							Figure 3d
WmMYB111	1	2	3				TRV (0d)	1	2	3
S1	1.01929	0.983647	0.997063				green	16	15	14
S2	0.770075	0.770859	0.732059				green/yellow	0	1	2
S3	0.48117	0.484055	0.517879				yellow	0	0	0
S4	0.433792	0.584652	0.53661
S5	0.299507	0.238939	0.218375				TRV-WmMYB111 (0d)	1	2	3
S6	1.83936	2.4742	2.27496				green	16	16	15
							green/yellow	0	0	1
Figure 3b							yellow	0	0	0
WmMYB111	1	2	3
0h	0.841786	0.951898	1.20632				TRV (10d)	1	2	3
2h	1.20213	1.1883	0.862957				green	2	3	0
4h	2.2163	2.4585	2.67765				green/yellow	13	13	14
12h	5.64129	6.12269	7.6713				yellow	1	0	2
24h	8.9304	11.4434	8.61221
							TRV-WmMYB111 (10d)	1	2	3
							green	11	13	14
Figure 3a-analysis			Figure 3b-analysis				green/yellow	5	3	2
Groups	P-Value		Groups	P-Value			yellow	0	0	0
S2-S1	0.326101		0h-2h	0.999942
S3-S1	0.0075148		0h-4h	0.299658			TRV (20d)	1	2	3
S4-S1	0.0107165		0h-12h	0.0001057			green	0	0	0
S5-S1	0.0002704		0h-24h	1.7e-06			green/yellow	1	0	0
S6-S1	2.2e-06		2h-4h	0.350165			yellow	15	16	16
S3-S2	0.252288		2h-12h	0.0001208
S4-S2	0.337885		2h-24h	1.8e-06			TRV-WmMYB111 (20d)	1	2	3
S5-S2	0.0075416		4h-12h	0.001312			green	7	6	8
S6-S2	3e-07		4h-24h	9.1e-06			green/yellow	5	5	4
S4-S3	0.999922		12h-24h	0.0071938			yellow	4	5	4
S5-S3	0.327033
S6-S3	0
S5-S4	0.243537						Figure 3f
S6-S4	0						WmNCED6	1	2	3	P-Value
S6-S5	0						TRV (0d)	0.881979	0.981999	1.13602	0.483554
							TRV-WmMYB111 (0d)	1.07673	0.932946	1.27835
							TRV (5d)	5.80343	5.39765	4.59119	0.0042854
Figure 3e							TRV-WmMYB111 (5d)	3.04638	2.02438	1.96966
ABA content (ng·g-1 F.W.)	1	2	3	P-Value			TRV (10d)	44.352	53.4074	46.9399	0.000108426
TRV (0d)	1.2	1.3	1.5	0.467605			TRV-WmMYB111 (10d)	6.97723	6.77567	7.51233
TRV-WmMYB111 (0d)	1.1	1.4	1.2
TRV (10d)	1.9	2.1	2.3	0.00266191			WmNCED9	1	2	3	P-Value
TRV-WmMYB111 (10d)	0.6	0.9	1.1				TRV (0d)	1.00075	1.24416	1.14966	0.851778
TRV (20d)	2.2	2.5	2.4	0.00648247			TRV-WmMYB111 (0d)	1.11173	1.13081	1.19712
TRV-WmMYB111 (20d)	0.7	1.5	0.9				TRV (5d)	4.30607	4.4593	3.8626	0.000414942
							TRV-WmMYB111 (5d)	2.06434	2.25935	2.20336
Ion leakage rate (%)	1	2	3	P-Value			TRV (10d)	44.2504	39.022	40.3684	8.6093e-05
TRV (0d)	10.6401	10.7197	10.9397	0.12			TRV-WmMYB111 (10d)	10.4941	12.7418	9.16001
TRV-WmMYB111 (0d)	9.88443	10.272	10.6857
TRV (5d)	24.0855	23.5495	23.1889	5.68154e-06			WmSEN1	1	2	3	P-Value
TRV-WmMYB111 (5d)	15.1752	15.0273	14.9791				TRV (0d)	1.07868	0.993215	0.9281	0.325796
TRV (10d)	51.3073	53.0996	51.798	3.37407e-05			TRV-WmMYB111 (0d)	1.05859	1.00204	1.13406
TRV-WmMYB111 (10d)	36.9583	38.2617	36.6928				TRV (5d)	5.56109	5.92331	5.33047	0.00128126
TRV (15d)	75.1057	75.6979	75.311	6.37238e-06			TRV-WmMYB111 (5d)	3.24459	3.82626	3.72285
TRV-WmMYB111 (15d)	51.5172	53.1719	50.655				TRV (10d)	30.6167	27.9638	29.0958	1.68049e-05
TRV (20d)	91.538	93.0944	90.4822	7.5195e-06			TRV-WmMYB111 (10d)	8.48199	9.23989	9.49691
TRV-WmMYB111 (20d)	68.7861	69.0263	69.0271
							WmSEN2	1	2	3	P-Value
Chlorophyll content (mg·g-1)	1	2	3	P-Value			TRV (0d)	1.03244	1.03764	0.92992	0.636219
TRV (0d)	3.44422	3.49653	3.45483	0.450234			TRV-WmMYB111 (0d)	0.970672	0.886205	1.05211
TRV-WmMYB111 (0d)	3.42265	3.45796	3.46363				TRV (5d)	3.54101	3.58832	3.16492	0.000189751
TRV (5d)	2.85214	2.98932	2.998	0.000598111			TRV-WmMYB111 (5d)	1.48038	1.61031	1.61497
TRV-WmMYB111 (5d)	3.44723	3.40433	3.45133				TRV (10d)	26.5009	24.4339	24.7157	8.50224e-06
TRV (10d)	2.77005	2.75788	2.69653	0.000124029			TRV-WmMYB111 (10d)	5.84025	6.23603	5.69699
TRV-WmMYB111 (10d)	3.15879	3.12214	3.11467
TRV (15d)	2.23583	2.29562	2.30466	0.00193726			WmPAO1-1	1	2	3	P-Value
TRV-WmMYB111 (15d)	2.62119	2.54827	2.69423				TRV (0d)	1.02185	0.995323	0.982825	0.789687
TRV (20d)	1.95017	1.93149	1.8946	0.000145906			TRV-WmMYB111 (0d)	0.927178	0.451711	2.01779
TRV-WmMYB111 (20d)	2.52814	2.52428	2.65374				TRV (5d)	5.62016	5.15376	5.76638	0.000410579
							TRV-WmMYB111 (5d)	1.77473	2.54409	1.72873
Figure 3h							TRV (10d)	26.9652	30.8938	23.6599	0.000678438
Fv/Fm ratio	1	2	3	4	P-Value		TRV-WmMYB111 (10d)	5.88687	6.44794	7.64103
Col-0	0.475	0.485	0.505	0.566
35S:WmMYB111#1	0.342	0.385	0.298	0.323	0.000796307		WmPAO2-1	1	2	3	P-Value
35S:WmMYB111#2	0.293	0.286	0.241	0.269	5.64985e-05		TRV (0d)	0.932908	0.972428	1.09466	0.101966
							TRV-WmMYB111 (0d)	1.16627	1.2359	1.05413
							TRV (5d)	4.80853	5.43826	5.21301	4.59082e-05
							TRV-WmMYB111 (5d)	1.24133	1.50863	1.36897
							TRV (10d)	22.0761	19.7331	24.5647	0.000430386
							TRV-WmMYB111 (10d)	7.39463	6.96947	6.65544

## Sheet: Fig. 4
Figure 4b
pWmNCED6-MBS2	1	2	3	P-Value
35S:GFP	1.18347	0.913769	0.902761	0.000346221
36S:WmMYB111-GFP	3.29198	4.02389	3.57231
pWmNCED9-MBS	1	2	3	P-Value
35S:GFP	0.927942	0.984102	1.08796	0.000290644
36S:WmMYB111-GFP	5.35994	4.91468	6.19786
pWmSEN1-MBS2	1	2	3	P-Value
35S:GFP	0.990064	1.06018	0.949755	0.000290644
36S:WmMYB111-GFP	3.07125	4.10335	4.74177
pWmSEN2-MBS2	1	2	3	P-Value
35S:GFP	1.01845	0.715086	1.26646	0.000656825
36S:WmMYB111-GFP	3.52062	2.94298	3.41638
pWmPAO1-1-MBS1	1	2	3	P-Value
35S:GFP	0.968409	0.867464	1.16413	0.000539817
36S:WmMYB111-GFP	4.43705	3.77097	3.517
pWmPAO2-1-MBS3,4	1	2	3	P-Value
35S:GFP	0.966909	1.15714	0.875955	1.80088e-05
36S:WmMYB111-GFP	6.75278	6.70264	6.08499
Figure 4d
Relative ratio of LUC/REN	35S:WmMYB111+ pWmPAO2-1-f-LUC	35S+ pWmPAO2-1-f-LUC	35S:WmMYB111+ pWmPAO1-1-e-LUC	35S+ pWmPAO1-1-e-LUC	35S:WmMYB111+ pWmSEN2-d-LUC	35S+ pWmSEN2-d-LUC	35S:WmMYB111+ pWmSEN1-c-LUC	35S+ pWmSEN1-c-LUC	35S:WmMYB111+ pWmNCED9-b-LUC	35S+ pWmNCED9-b-LUC	35S:WmMYB111+ pWmNCED6-a-LUC	35S+ pWmNCED6-a-LUC	35S:WmMYB111+ LUC	35S+ LUC
1	2.69925	1.71132	2.50558	0.981069	2.49226	1.45159	2.76912	1.41801	2.93072	1.27502	2.52565	1.37342	0.975509	0.966972
2	2.75589	1.57516	2.35928	1.03361	2.29197	1.50167	2.57101	1.51272	2.96735	1.38757	2.13286	1.34712	1.03467	1.01517
3	2.46884	1.87194	2.55146	1.03716	2.71053	1.57646	2.44003	1.55365	2.84741	1.31062	2.5283	1.51771	1.0362	1.01786
P-Value	0.00168119		1.7995e-05		0.0014351		0.000450127		5.19673e-06		0.00226697		0.583205

## Sheet: Fig. 5
Figure 5b
pWmMYB111-ABS2	1	2	3	P-Value
35S:GFP	0.786491	1.18995	1.02355	8.28657e-05
36S:WmABF1-1-GFP	14.2821	14.116	11.9403
pWmMYB111-ABS3	1	2	3	P-Value
35S:GFP	0.771725	1.19874	1.02954	0.0026031
36S:WmABF1-1-GFP	9.6832	9.24424	13.8923
pWmMYB111-ABS4	1	2	3	P-Value
35S:GFP	0.970614	0.926237	1.10315	0.000424908
36S:WmABF1-1-GFP	8.5409	10.4484	8.00178
Figure 5c
Relative ratio of LUC/REN	35S:WmABF1-1+ pWmMYB111-P3-LUC	35S+ pWmMYB111-P3-LUC	35S:WmABF1-1+ pWmMYB111-P2-LUC	35S+ pWmMYB111-P2-LUC	35S:WmABF1-1+ pWmMYB111-P1-LUC	35S+ pWmMYB111-P1-LUC	35S:WmABF1-1+ LUC	35S+ LUC
1	6.45733	3.32202	7.20342	4.00035	5.43313	2.2114	1.2896	0.799897
2	5.85314	2.70408	7.06667	4.02939	5.07677	2.2725	1.24755	1.08266
3	5.67804	2.67417	7.33929	3.9421	4.78905	2.03665	1.11159	1.11745
P-Value	0.000613512		2.63343e-06		0.000125066		0.130716
Figure 5f
TRV (0d)	1	2	3		TRV (10d)	1	2	3		TRV (20d)	1	2	3
green	16	16	15		green	8	8	7		green	0	0	0
green/yellow	0	0	1		green/yellow	0	2	3		green/yellow	0	1	0
yellow	0	0	0		yellow	8	6	6		yellow	16	15	16
TRV-WmABF1-1 (0d)	1	2	3		TRV-WmABF1-1 (10d)	1	2	3		TRV-WmABF1-1 (20d)	1	2	3
green	16	15	16		green	10	12	13		green	7	8	10
green/yellow	0	1	0		green/yellow	6	4	3		green/yellow	6	4	4
yellow	0	0	0		yellow	0	0	0		yellow	3	4	2
Figure 5g
ABA content (ng·g-1 F.W.)	1	2	3	P-Value
TRV (0d)	1.4	1.2	1.5	1
TRV-WmABF1-1 (0d)	1.3	1.3	1.5
TRV (10d)	2	1.8	2.1	0.00908487
TRV-WmABF1-1 (10d)	1.1	0.7	1.3
TRV (20d)	2.7	2.3	2.6	0.00430299
TRV-WmABF1-1 (20d)	1.7	1.2	1.4
Ion leakage rate (%)	1	2	3	P-Value
TRV (0d)	10.4216	10.4717	10.4095	0.135315
TRV-WmABF1-1 (0d)	10.5131	10.6506	10.4665
TRV (5d)	25.7715	25.5637	25.6504	2.12937e-07
TRV-WmABF1-1 (5d)	19.0706	19.2569	19.2738
TRV (10d)	54.8473	57.4182	57.012	2.13383e-05
TRV-WmABF1-1 (10d)	38.1601	37.8465	37.9591
TRV (15d)	64.673	64.8189	66.5543	7.20637e-06
TRV-WmABF1-1 (15d)	47.0353	47.048	47.1685
TRV (20d)	94.8394	92.9042	94.0467	1.13206e-06
TRV-WmABF1-1 (20d)	66.9609	67.012	66.998
Fv/Fm ratio	1	2	3	P-Value
TRV (0d)	0.763	0.792	0.788	0.65265
TRV-WmABF1-1 (0d)	0.774	0.79	0.761
TRV (5d)	0.588	0.513	0.579	0.118593
TRV-WmABF1-1 (5d)	0.605	0.632	0.597
TRV (10d)	0.201	0.243	0.198	0.000936485
TRV-WmABF1-1 (10d)	0.468	0.453	0.398
TRV (15d)	0.102	0.124	0.098	7.81562e-05
TRV-WmABF1-1 (15d)	0.304	0.312	0.284
TRV (20d)	0.023	0.016	0.047	0.00338061
TRV-WmABF1-1 (20d)	0.086	0.103	0.095
Figure 5h
WmMYB111	1	2	3	P-Value
TRV (0d)	0.906158	1.00966	1.08419	0.0611318
TRV-WmABF1-1 (0d)	1.12817	1.12376	1.1553
TRV (5d)	2.0525	1.67676	1.75785	0.000598847
TRV-WmABF1-1 (5d)	0.690298	0.724353	0.681148
TRV (10d)	10.3885	10.2994	8.14987	0.000698941
TRV-WmABF1-1 (10d)	1.90562	2.54448	2.63729
WmNCED6	1	2	3	P-Value
TRV (0d)	1.06393	0.792589	1.14348	0.322878
TRV-WmABF1-1 (0d)	1.48312	0.926663	1.24254
TRV (5d)	5.75806	7.37025	6.55743	0.00107219
TRV-WmABF1-1 (5d)	1.98651	2.50586	2.5418
TRV (10d)	21.0428	18.4073	18.9186	8.4309e-05
TRV-WmABF1-1 (10d)	6.24241	5.42477	5.62257
WmNCED9	1	2	3	P-Value
TRV (0d)	0.957547	0.963526	1.07893	0.703788
TRV-WmABF1-1 (0d)	0.933003	1.12956	0.815014
TRV (5d)	2.56463	2.94234	2.49703	0.018416
TRV-WmABF1-1 (5d)	1.0079	1.976	1.06079
TRV (10d)	6.68488	4.84665	8.25961	0.0336706
TRV-WmABF1-1 (10d)	3.56571	2.75381	3.67582
WmSEN1	1	2	3	P-Value
TRV (0d)	0.982136	1.13055	0.88731	0.351033
TRV-WmABF1-1 (0d)	1.10249	1.21064	0.988877
TRV (5d)	3.85495	4.17891	4.74315	0.000341264
TRV-WmABF1-1 (5d)	1.30311	1.33217	1.2314
TRV (10d)	25.028	20.3575	25.1829	0.00107121
TRV-WmABF1-1 (10d)	6.53058	9.10162	9.15356
WmSEN2	1	2	3	P-Value
TRV (0d)	0.922012	0.90083	1.17716	0.551821
TRV-WmABF1-1 (0d)	0.991754	0.893876	0.932889
TRV (5d)	6.18816	5.86163	5.28891	0.000175905
TRV-WmABF1-1 (5d)	2.2073	2.27383	2.18676
TRV (10d)	26.5715	26.4568	21.9	0.000495281
TRV-WmABF1-1 (10d)	7.33725	6.0128	8.59447
WmPAO1-1	1	2	3	P-Value
TRV (0d)	1.06239	0.847474	1.09013	0.202068
TRV-WmABF1-1 (0d)	1.10423	1.08006	1.38836
TRV (5d)	12.8656	10.9454	9.05972	0.00100537
TRV-WmABF1-1 (5d)	1.3887	1.68657	1.28617
TRV (10d)	30.3064	22.3425	22.6599	0.0473966
TRV-WmABF1-1 (10d)	13.8058	17.7853	18.4379
WmPAO2-1	1	2	3	P-Value
TRV (0d)	0.988649	1.01139	0.999957	0.494961
TRV-WmABF1-1 (0d)	1.02121	0.858346	1.00344
TRV (5d)	6.27408	4.33337	5.2142	0.00165151
TRV-WmABF1-1 (5d)	1.14334	0.941591	0.945479
TRV (10d)	17.9801	20.312	28.1742	0.00422124
TRV-WmABF1-1 (10d)	3.74167	4.68953	3.31153

## Sheet: Fig. 6
Figure 6a
Figure 6b

## Sheet: Fig. 7
Figure 7a							Figure 7f
N content (% of DW)	Section 1	Section 2	Section 3	Groups	P-Value		pWmNRT1.7a-P1	1	2	3	P-Value
1	2.6225	2.4005	1.5533	1 vs. 2	0.256595		35S:GFP	1.07157	1.01973	0.908696	0.000624744
2	2.3146	2.3569	1.7409	1 vs. 3	0.0006582		36S:WmABF1-1-GFP	2.80479	2.29938	2.46288
3	2.6316	2.2274	1.7677	2 vs. 3	0.0027018		pWmNRT2.5-P2	1	2	3	P-Value
							35S:GFP	0.975229	0.807462	1.21731	7.61956e-05
							36S:WmABF1-1-GFP	8.29885	8.53312	9.77278
Figure 7c
Fv/Fm ratio	1	2	3	4	P-Value		pWmNRT1.7a-P1	1	2	3	P-Value
35S	0.462	0.424	0.441	0.493	0.000476157		35S:GFP	1.07157	1.01973	0.908696	0.000650373
35S:WmABF1-1	0.352	0.331	0.296	0.305			36S:WmMYB111-GFP	5.0976	3.86143	4.44738
35S	0.44	0.436	0.503	0.414	0.000241849		pWmNRT2.5-P3	1	2	3	P-Value
35S:WmMYB111	0.252	0.278	0.303	0.249			35S:GFP	0.944668	1.21783	0.837502	0.00344504
							36S:WmMYB111-GFP	10.5797	18.1109	15.8448
N content (% of DW)	1	2	3	P-Value
35S	1.4604	1.2919	1.3665	0.00118242
35S:WmABF1-1	0.9223	0.9786	0.9158
35S	1.2829	1.1867	1.2045	0.000376625
35S:WmMYB111	0.868	0.8829	0.8983				Figure 7h
Figure 7d
WmNRT1.7a	1	2	3	P-Value
35S	1.06748	0.932521	1
35S:WmABF1-1	3.97221	3.10593	4.02155	0.000842502
35S:WmMYB111	5.27093	6.2628	6.8155	0.000351783
WmNRT2.5	1	2	3	P-Value
35S	1.03786	0.962135	1
35S:WmABF1-1	2.55039	2.65583	2.76153	1.38866e-05
35S:WmMYB111	2.66258	2.46753	2.67131	2.17021e-05
Figure 7i
Relative ratio of LUC/REN	35S:WmABF1-1+ pWmNCED6-LUC	35S:WmMYB111+ pWmNECD6-LUC	35S:WmABF1-1+35S:WmMYB111+ pWmNCED6-LUC	P-Value
1	0.791538	1.1755	1.03297
2	1.10818	1.20458	1.19346	0.219848
3	1.13307	1.28409	1.11045	0.230975
Relative ratio of LUC/REN	35S:WmABF1-1+ pWmSEN1-LUC	35S:WmMYB111+ pWmSEN1-LUC	35S:WmABF1-1+35S:WmMYB111+ pWmSEN1-LUC	P-Value
1	1.12674	0.861351	1.01191
2	0.720471	0.692749	0.832302	0.0271983
3	2.88351	2.30217	7.99156	0.0139399
Relative ratio of LUC/REN	35S:WmABF1-1+ pWmPAO1-1-LUC	35S:WmMYB111+ pWmPAO1-1-LUC	35S:WmABF1-1+35S:WmMYB111+ pWmPAO1-1-LUC	P-Value
1	1.64924	0.715358	0.635404
2	0.928022	1.06593	0.984782	0.209292
3	1.55961	1.59615	1.62546	0.000171348
Relative ratio of LUC/REN	35S:WmABF1-1+ pWmNRT1.7a-LUC	35S:WmMYB111+ pWmNRT1.7a-LUC	35S:WmABF1-1+35S:WmMYB111+ pWmNRT1.7a-LUC	P-Value
1	1.00065	1.0354	0.96395
2	1.14142	1.21929	1.14291	8.72916e-05
3	9.67503	11.441	9.74762	9.39408e-05

## Sheet: Figure S2
Figure S2a
WmNCED4-2	1	2	3		WmSAG2	1	2	3		WmNYE2	1	2	3
S1	0.988605	0.900617	1.11078		S1	0.800053	1.20635	0.993595		S1	0.813119	1.20218	0.984696
S2	0.836744	0.795839	0.77165		S2	1.86735	1.21503	1.61376		S2	0.981247	1.08843	0.982886
S3	0.606297	0.618388	0.634149		S3	0.933765	0.905075	0.952367		S3	1.33083	1.03676	1.32728
S4	0.75851	0.645831	0.782752		S4	1.6133	1.48703	0.984186		S4	1.37015	1.43359	1.37692
S5	1.0111	0.749788	0.923473		S5	1.34381	1.34479	1.23374		S5	3.39155	1.79259	2.31504
S6	0.545214	0.899133	0.864314		S6	0.417987	0.476519	0.444806		S6	5.04789	5.02008	4.68758
WmNCED4-3	1	2	3		WmSAG24	1	2	3		WmPAO1-3	1	2	3
S1	0.913625	1.03615	1.05022		S1	0.843917	0.972013	1.18407		S1	0.900737	1.14394	0.955319
S2	0.691247	0.682846	0.701633		S2	1.13589	0.883735	1.05737		S2	0.771031	0.996264	0.934756
S3	0.438085	0.446442	0.436774		S3	0.904791	0.896679	1.06054		S3	0.744973	0.0295158	0.13824
S4	0.319853	0.379104	0.403829		S4	1.16901	1.22109	1.12277		S4	0.560166	0.377176	0.47273
S5	0.301575	0.44346	0.339595		S5	1.08741	1.15241	1.11224		S5	4.6691	5.36165	4.94372
S6	0.858865	0.651124	0.678585		S6	1.43295	1.00546	1.22331		S6	6.33632	5.93167	6.22103
WmCCD8	1	2	3		WmSAG101	1	2	3		WmPAO5	1	2	3
S1	0.982182	0.914364	1.10345		S1	0.738704	1.21918	1.04212		S1	1.14636	0.882745	0.970899
S2	0.93182	1.11456	0.961768		S2	0.696272	0.690165	0.659053		S2	0.904839	0.886715	0.885571
S3	0.805273	0.921375	0.692219		S3	0.591761	0.775707	0.765669		S3	0.495231	0.565841	0.498925
S4	1.18879	1.38127	1.86809		S4	0.733308	0.742961	0.698371		S4	0.470321	0.483181	0.544165
S5	0.839874	0.983521	5.55303		S5	0.574519	0.580384	0.565737		S5	3.57248	5.52145	4.31726
S6	5.17432	3.35708	4.24051		S6	2.08572	2.494	2.18221		S6	2.04995	5.088	3.1127
Figure S2a-analysis
P-Value	WmNCED4-2	WmSAG2	WmNYE2	WmNCED4-3	WmSAG24	WmPAO1-3	WmCCD8	WmSAG101	WmPAO5
S2-S1	0.305798	0.0560582	1	0.0009806	0.999862	0.99511	1	0.125088	0.999969
S3-S1	0.0119179	0.998216	0.964275	2.6e-06	0.997681	0.0382441	0.999938	0.186305	0.964952
S4-S1	0.0907624	0.346421	0.75911	7e-07	0.618463	0.150811	0.995064	0.223247	0.958292
S5-S1	0.845054	0.505991	0.002728	6e-07	0.875366	0	0.652788	0.0257891	0.0011157
S6-S1	0.184065	0.0628579	2e-07	0.0029544	0.369937	0	0.0451647	1.5e-06	0.0183732
S3-S2	0.389707	0.0283617	0.974304	0.0052633	0.982462	0.0881918	0.999933	0.999802	0.988262
S4-S2	0.961911	0.835042	0.789945	0.0006205	0.752492	0.314081	0.995192	0.998705	0.985072
S5-S2	0.897708	0.670091	0.0030022	0.0005246	0.950732	0	0.654421	0.924339	0.0008528
S6-S2	0.999082	0.0003214	2e-07	0.977962	0.49232	0	0.0453816	1e-07	0.0136559
S4-S3	0.823781	0.195813	0.992501	0.747524	0.386022	0.954139	0.977498	0.999995	1
S5-S3	0.0841172	0.307134	0.0099456	0.685042	0.659075	0	0.536429	0.824335	0.0003464
S6-S3	0.57939	0.121656	3e-07	0.0016996	0.204107	0	0.0320645	1e-07	0.0049592
S5-S4	0.481357	0.99947	0.0251736	0.999997	0.995257	0	0.89953	0.763602	0.0003299
S6-S4	0.997116	0.0019235	6e-07	0.0002241	0.996691	0	0.103711	2e-07	0.0046908
S6-S5	0.734449	0.0031778	3.22e-05	0.0001913	0.921879	0.0007636	0.452562	1e-07	0.543193

## Sheet: Figure S3
Figure S3a
WmNCED6	1	2	3	P-Value
TRV	1.01022	0.9668	1.02298	0.000101771
TRV-WmNCED6	0.488578	0.451949	0.547333
WmNCED9	1	2	3	P-Value
TRV	1.10322	1.02005	0.876728	0.00289315
TRV-WmNCED9	0.531883	0.549263	0.58857

## Sheet: Figure S4
Figure S4b						Figure S4c
WmNCED6	1	2	3	P-Value		35S (0d)	1	2	3		35S (10d)	1	2	3		35S (15d)	1	2	3
35S	1.09861	0.860012	1.04138	9.69855e-06		green	15	14	16		green	2	3	3		green	2	1	0
35S:WmNCED6	22.7599	25.513	24.8799			green/yellow	1	2	0		green/yellow	14	13	13		green/yellow	5	5	6
WmNCED9	1	2	3	P-Value		yellow	0	0	0		yellow	0	0	0		yellow	9	10	10
35S	1.04955	1.13248	0.817972	9.44907e-05
35S:WmNCED9	34.062	27.9326	33.4727			35S:WmNCED6(0d)	1	2	3		35S:WmNCED6(10d)	1	2	3		35S:WmNCED6(15d)	1	2	3
						green	16	14	15		green	0	0	0		green	0	0	0
						green/yellow	0	2	1		green/yellow	13	12	13		green/yellow	0	0	0
Figure S4d						yellow	0	0	0		yellow	3	4	3		yellow	16	16	16
ABA content (ng·g-1 F.W.)	1	2	3	P-Value
35S (0d)	1.8	1.9	2.1			35S:WmNCED9(0d)	1	2	3		35S:WmNCED9(10d)	1	2	3		35S:WmNCED9(15d)	1	2	3
35S:WmNCED6 (0d)	1.9	1.9	2.2	0.64333		green	14	15	15		green	1	0	1		green	0	0	0
35S:WmNCED9 (0d)	1.6	1.8	2	0.41072		green/yellow	2	1	1		green/yellow	13	13	14		green/yellow	1	0	1
35S (10d)	2.7	2.9	3.2			yellow	0	0	0		yellow	2	3	1		yellow	15	16	15
35S:WmNCED6 (10d)	19.6	20.5	22.7	4.23901e-05
35S:WmNCED9 (10d)	13.3	12	16.2	0.000952332
35S (15d)	4.1	3.8	3.5			Figure S4g
35S:WmNCED6 (15d)	36.2	38.5	33.4	2.66324e-05		WmSEN1	1	2	3	P-Value
35S:WmNCED9 (15d)	23.6	25.7	27.3	3.66934e-05		35S (0d)	0.925629	0.964612	1.10976
						35S:WmNCED6 (0d)	1.14411	1.31689	1.00373	0.21944
						35S:WmNCED9 (0d)	1.09523	1.16722	1.09978	0.117407
Figure S4e						35S (5d)	4.67563	5.39751	4.3208
Ion leakage rate (%)	1	2	3	P-Value		35S:WmNCED6 (5d)	24.3967	22.081	21.2662	5.63976e-05
35S (0d)	10.3043	10.544	10.0038			35S:WmNCED9 (5d)	18.5698	15.1359	18.1204	0.000373555
35S:WmNCED6 (0d)	10.0168	10.1273	10.4303	0.666275		35S (10d)	27.0812	26.4284	23.1878
35S:WmNCED9 (0d)	9.93767	10.262	10.3129	0.593666		35S:WmNCED6 (10d)	88.6372	91.4058	83.0038	2.27359e-05
35S (5d)	23.1028	23.6338	23.2015			35S:WmNCED9 (10d)	47.7508	48.4638	44.6415	0.000219963
35S:WmNCED6 (5d)	33.0871	32.6357	33.2241	2.31437e-06		WmSEN2	1	2	3	P-Value
35S:WmNCED9 (5d)	30.9319	33.1877	32.9278	0.000246085		35S (0d)	0.897677	1.14202	0.960301
35S (10d)	41.7889	43.1343	43.1541			35S:WmNCED6 (0d)	1.35809	0.879891	1.28443	0.352673
35S:WmNCED6 (10d)	57.3982	58.4322	59.188	2.21334e-05		35S:WmNCED9 (0d)	1.03831	0.80957	1.0782	0.835553
35S:WmNCED9 (10d)	51.6451	53.1513	56.1798	0.00146517		35S (5d)	5.99607	4.64829	5.93489
35S (15d)	69.4868	70.3551	71.2732			35S:WmNCED6 (5d)	17.611	14.2482	17.9185	0.000912757
35S:WmNCED6 (15d)	92.769	93.4745	90.1124	4.5452e-05		35S:WmNCED9 (5d)	19.1514	17.0676	20.1999	0.000200873
35S:WmNCED9 (15d)	87.9402	86.6427	85.9446	2.96793e-05		35S (10d)	23.0873	28.1205	22.8014
						35S:WmNCED6 (10d)	42.9445	49.2577	47.8921	0.00103427
						35S:WmNCED9 (10d)	46.2255	48.1007	43.603	0.000597337
Figure S4f						WmPAO1-1	1	2	3	P-Value
Chl content (mg·g-1)	1	2	3	P-Value		35S (0d)	1.00354	0.893005	1.10346
35S (0d)	3.49533	3.47098	3.41035			35S:WmNCED6 (0d)	0.600812	1.06233	1.14654	0.742537
35S:WmNCED6 (0d)	3.31042	3.37129	3.46652	0.216823		35S:WmNCED9 (0d)	0.534287	1.59445	0.886652	0.987884
35S:WmNCED9 (0d)	3.37648	3.40155	3.36467	0.0470936		35S (5d)	5.33138	6.93649	5.00127
35S (5d)	2.78476	2.78199	2.85226			35S:WmNCED6 (5d)	31.2871	36.044	30.6671	0.000116746
35S:WmNCED6 (5d)	2.36915	2.38422	2.44412	0.000231742		35S:WmNCED9 (5d)	19.0857	23.1622	20.8512	0.000321281
35S:WmNCED9 (5d)	2.51018	2.45545	2.42857	0.000505097		35S (10d)	19.2176	17.6998	20.2009
35S (10d)	2.72161	2.76163	2.6799			35S:WmNCED6 (10d)	33.444	36.3601	33.5153	0.000215844
35S:WmNCED6 (10d)	2.31588	2.32673	2.37554	0.000216741		35S:WmNCED9 (10d)	42.5696	44.7861	46.3088	4.05707e-05
35S:WmNCED9 (10d)	2.41375	2.44907	2.50838	0.00190241		WmPAO2-1	1	2	3	P-Value
35S (15d)	2.56948	2.57321	2.65036			35S (0d)	0.913963	1.00849	1.07755
35S:WmNCED6 (15d)	2.15134	2.3806	2.11662	0.0117856		35S:WmNCED6 (0d)	1.07721	1.38998	1.50714	0.0764784
35S:WmNCED9 (15d)	2.09396	2.40133	2.17159	0.017372		35S:WmNCED9 (0d)	1.38029	1.09545	1.10619	0.137204
						35S (5d)	6.74007	5.6635	5.13258
						35S:WmNCED6 (5d)	45.3436	47.5748	47.4447	1.18596e-06
						35S:WmNCED9 (5d)	31.2681	30.8268	34.006	1.85298e-05
						35S (10d)	25.4563	23.8371	22.8026
						35S:WmNCED6 (10d)	54.3475	56.4034	58.5998	2.37242e-05
						35S:WmNCED9 (10d)	49.713	58.3412	49.5391	0.000690922

[truncated: 16 more sheets: Figure S5, Figure S6, Figure S7, Figure S8, Figure S9, Figure S10, Figure S11, Figure S12, Figure S13, Figure S14, Figure S15, Figure S16, Figure S17, Figure S18, Figure S19, Figure S20]
